# Supplementary material for: Effect of graphene addition on tensile, flexural, and hardness behavior of GFRP composites
Source: PLoS One. 2026 Jan 23;21(1):e0340894. doi: 10.1371/journal.pone.0340894 (PMC12829930; doi:10.1371/journal.pone.0340894)
Supplement: S1 File — (XLSX) [file pone.0340894.s001.xlsx]

## Sheet: Experimental data
	Filler (wt. %)	Flexural Strength	error (5% of Flexural strength			0wt. % Graphene				2wt. % Graphene				4wt. % Graphene
	0	7.45	0.3725			strain(%)	load (N)	stress (Mpa)		strain(%)	load (N)	stress (Mpa)		strain(%)	load (N)	stress (Mpa)
	2	8.7665	0.43833			0	1.022	0.0204		0	0	0		0	0	0
	4	9.5165	0.47583			0.0028	17.635	0.3527		0.003	22.828	0.4566		0.0031	15.687	0.3137
						0.0056	29.63	0.5926		0.006	36.189	0.7238		0.0061	27.207	0.5441
						0.0084	47.126	0.9425		0.0091	45.269	0.9054		0.0092	53.664	1.0733
	Filler (wt. %)	Tensile load ( N)	Displacement			0.0112	66.07	1.3214		0.0121	63.731	1.2746		0.0122	71.219	1.4244
	0	7587.67	6.11			0.014	83.524	1.6705		0.0151	86.044	1.7209		0.0153	79.461	1.5892
	2	7698.67	6.576			0.0168	106.134	2.1227		0.0181	100.256	2.0051		0.0183	99.446	1.9889
	4	8004	6.66			0.0196	120.73	2.4146		0.0211	116.465	2.3293		0.0214	116.028	2.3206
						0.0224	131.615	2.6323		0.0241	130.519	2.6104		0.0244	147.521	2.9504
						0.0252	144.963	2.8993		0.0272	153.156	3.0631		0.0275	160.263	3.2053
	Filler (wt. %)	UTS (N/mm2)	Error(5% of UTS)			0.028	159.973	3.1995		0.0302	162.531	3.2506		0.0305	177.171	3.5434
	0	379.383	18.9692			0.0308	180.54	3.6108		0.0332	182.946	3.6589		0.0336	191.541	3.8308
	2	384.933	19.2467			0.0336	196.15	3.923		0.0362	199.459	3.9892		0.0367	208.482	4.1696
	4	400.2	20.01			0.0364	214.434	4.2887		0.0392	206.107	4.1221		0.0397	234.701	4.694
						0.0392	229.365	4.5873		0.0422	233.284	4.6657		0.0428	246.013	4.9203
						0.042	246.334	4.9267		0.0453	246.769	4.9354		0.0458	264.727	5.2945
	Filler (wt. %)	Hardness (HV)	Error(5% of Hardness)			0.0448	262.226	5.2445		0.0483	260.993	5.2199		0.0489	272.913	5.4583
	0	122.066	6.1033			0.0476	281.843	5.6369		0.0513	283.239	5.6648		0.0519	295.231	5.9046
	2	111.083	5.55415			0.0504	296.193	5.9239		0.0543	303.717	6.0743		0.055	308.403	6.1681
	4	97.6	4.88			0.0532	318.575	6.3715		0.0573	319.528	6.3906		0.058	330.827	6.6165
						0.056	325.713	6.5143		0.0603	329.14	6.5828		0.0611	349.801	6.996
						0.0588	345.385	6.9077		0.0634	349.833	6.9967		0.0642	366.302	7.326
						0.0617	367.621	7.3524		0.0664	373.288	7.4658		0.0672	387.032	7.7406
						0.0645	377.36	7.5472		0.0694	387.313	7.7463		0.0703	405.76	8.1152
						0.0673	399.714	7.9943		0.0724	411.468	8.2294		0.0733	422.998	8.46
						0.0701	414.916	8.2983		0.0754	419.003	8.3801		0.0764	444.045	8.8809
						0.0729	433.346	8.6669		0.0784	430.966	8.6193		0.0794	452.294	9.0459
						0.0757	446.88	8.9376		0.0815	455.089	9.1018		0.0825	467.55	9.351
						0.0785	463.178	9.2636		0.0845	471.117	9.4223		0.0855	491.256	9.8251
						0.0813	481.648	9.633		0.0875	486.516	9.7303		0.0886	501.887	10.0377
						0.0841	500.427	10.0085		0.0905	498.939	9.9788		0.0916	522.92	10.4584
						0.0869	516.345	10.3269		0.0935	529.075	10.5815		0.0947	544.37	10.8874
						0.0897	521.072	10.4214		0.0965	541.896	10.8379		0.0978	566.056	11.3211
						0.0925	546.579	10.9316		0.0996	551.024	11.0205		0.1008	576.263	11.5253
						0.0953	564.733	11.2947		0.1026	572.901	11.458		0.1039	586.063	11.7213
						0.0981	588.46	11.7692		0.1056	589.918	11.7984		0.1069	617.506	12.3501
						0.1009	599.335	11.9867		0.1086	605.502	12.11		0.11	628.4	12.568
						0.1037	613.833	12.2767		0.1116	619.64	12.3928		0.113	649.071	12.9814
						0.1065	627.114	12.5423		0.1146	645.142	12.9028		0.1161	662.251	13.245
						0.1093	648.128	12.9626		0.1177	659.523	13.1905		0.1191	686.068	13.7214
						0.1121	670.055	13.4011		0.1207	672.624	13.4525		0.1222	698.044	13.9609
						0.1149	681.174	13.6235		0.1237	692.934	13.8587		0.1253	715.308	14.3062
						0.1177	693.496	13.8699		0.1267	714.116	14.2823		0.1283	734.983	14.6997
						0.1205	711.943	14.2389		0.1297	726.054	14.5211		0.1314	748.472	14.9694
						0.1233	729.917	14.5983		0.1327	742.181	14.8436		0.1344	769.834	15.3967
						0.1261	754.93	15.0986		0.1358	752.456	15.0491		0.1375	787.599	15.752
						0.1289	769.208	15.3842		0.1388	781.543	15.6309		0.1405	810.664	16.2133
						0.1317	783.99	15.6798		0.1418	803.258	16.0652		0.1436	828.05	16.561
						0.1345	804.612	16.0922		0.1448	821.16	16.4232		0.1466	844.477	16.8895
						0.1373	823.786	16.4757		0.1478	827.686	16.5537		0.1497	864.594	17.2919
						0.1401	837.713	16.7543		0.1508	850.058	17.0012		0.1527	891.464	17.8293
						0.1429	843.271	16.8654		0.1539	862.953	17.2591		0.1558	900.285	18.0057
						0.1457	864.316	17.2863		0.1569	879.75	17.595		0.1589	915.501	18.31
						0.1485	890.068	17.8014		0.1599	901.973	18.0395		0.1619	932.289	18.6458
						0.1513	900.438	18.0088		0.1629	917.961	18.3592		0.165	952.909	19.0582
						0.1541	921.875	18.4375		0.1659	940.624	18.8125		0.168	972.032	19.4406
						0.1569	939.126	18.7825		0.1689	944.197	18.8839		0.1711	992.834	19.8567
						0.1597	958.507	19.1701		0.172	971.032	19.4206		0.1741	1008.1	20.162
						0.1625	972.048	19.441		0.175	991.723	19.8345		0.1772	1025.33	20.5067
						0.1653	986.589	19.7318		0.178	1003.11	20.0622		0.1802	1050.59	21.0118
						0.1681	1017.56	20.3513		0.181	1020.19	20.4037		0.1833	1062.78	21.2555
						0.1709	1025.58	20.5116		0.184	1043.17	20.8635		0.1864	1078.84	21.5768
						0.1737	1041.72	20.8343		0.187	1056.7	21.134		0.1894	1106.03	22.1206
						0.1765	1056.87	21.1374		0.1901	1081.6	21.6319		0.1925	1123.09	22.4619
						0.1793	1080.71	21.6142		0.1931	1098.22	21.9645		0.1955	1142.35	22.8471
						0.1822	1092.01	21.8401		0.1961	1116.97	22.3393		0.1986	1160.77	23.2154
						0.185	1110.53	22.2105		0.1991	1130.84	22.6168		0.2016	1165.83	23.3166
						0.1878	1129.29	22.5857		0.2021	1152.3	23.0461		0.2047	1194.33	23.8865
						0.1906	1149.05	22.9809		0.2051	1165.26	23.3052		0.2077	1205.82	24.1165
						0.1934	1160.44	23.2087		0.2082	1185.84	23.7169		0.2108	1230.57	24.6114
						0.1962	1179.25	23.585		0.2112	1196.51	23.9303		0.2138	1251.61	25.0321
						0.199	1199.48	23.9897		0.2142	1210.13	24.2026		0.2169	1261.76	25.2352
						0.2018	1212.33	24.2465		0.2172	1238.23	24.7647		0.22	1293.57	25.8713
						0.2046	1228.01	24.5603		0.2202	1251.27	25.0254		0.223	1304.53	26.0905
						0.2074	1243.79	24.8757		0.2232	1270.33	25.4065		0.2261	1321.35	26.4269
						0.2102	1264.92	25.2984		0.2263	1287.3	25.746		0.2291	1346.63	26.9327
						0.213	1286.36	25.7272		0.2293	1299.38	25.9875		0.2322	1354.63	27.0925
						0.2158	1303.17	26.0635		0.2323	1317.86	26.3572		0.2352	1373.33	27.4666
						0.2186	1320.47	26.4095		0.2353	1347.14	26.9429		0.2383	1391.9	27.8381
						0.2214	1336.38	26.7276		0.2383	1361.96	27.2393		0.2413	1406.43	28.1286
						0.2242	1351.58	27.0315		0.2413	1378.8	27.576		0.2444	1426.98	28.5396
						0.227	1367.54	27.3508		0.2444	1392.26	27.8453		0.2475	1454.53	29.0907
						0.2298	1393.81	27.8761		0.2474	1406.75	28.1351		0.2505	1467.79	29.3559
						0.2326	1415.91	28.3181		0.2504	1429.1	28.582		0.2536	1486.15	29.723
						0.2354	1428.33	28.5665		0.2534	1445.27	28.9055		0.2566	1509.22	30.1845
						0.2382	1446.15	28.9231		0.2564	1469.81	29.3962		0.2597	1519.75	30.395
						0.241	1455.96	29.1191		0.2594	1480.75	29.615		0.2627	1537.18	30.7437
						0.2438	1481.04	29.6208		0.2625	1500.39	30.0079		0.2658	1562.24	31.2447
						0.2466	1499.51	29.9903		0.2655	1517.06	30.3412		0.2688	1576.33	31.5266
						0.2494	1515.05	30.3009		0.2685	1541.41	30.8281		0.2719	1594.61	31.8922
						0.2522	1530.57	30.6114		0.2715	1553.16	31.0632		0.2749	1613.72	32.2745
						0.255	1550.57	31.0114		0.2745	1574.66	31.4931		0.278	1626.83	32.5365
						0.2578	1563.92	31.2784		0.2775	1588.48	31.7695		0.2811	1648.99	32.9798
						0.2606	1584.8	31.6961		0.2806	1603	32.06		0.2841	1671.42	33.4283
						0.2634	1598.26	31.9652		0.2836	1620.18	32.4036		0.2872	1686.15	33.723
						0.2662	1623.07	32.4614		0.2866	1644.42	32.8884		0.2902	1701.01	34.0201
						0.269	1638.93	32.7787		0.2896	1661.05	33.221		0.2933	1726.4	34.528
						0.2718	1654.26	33.0852		0.2926	1680.28	33.6055		0.2963	1742.78	34.8555
						0.2746	1677.03	33.5406		0.2956	1700.37	34.0074		0.2994	1761.72	35.2345
						0.2774	1691.51	33.8303		0.2987	1718.83	34.3765		0.3024	1782.38	35.6477
						0.2802	1707.9	34.158		0.3017	1733.18	34.6637		0.3055	1799.25	35.985
						0.283	1732.16	34.6431		0.3047	1751.57	35.0315		0.3086	1819.94	36.3989
						0.2858	1736.81	34.7361		0.3077	1765.99	35.3198		0.3116	1830.35	36.607
						0.2886	1758.73	35.1746		0.3107	1784.47	35.6893		0.3147	1860.65	37.2131
						0.2914	1775.44	35.5088		0.3137	1808.23	36.1646		0.3177	1872.06	37.4412
						0.2942	1793.2	35.8639		0.3168	1821.95	36.4391		0.3208	1888.73	37.7746
						0.297	1811.93	36.2387		0.3198	1840.2	36.804		0.3238	1912.23	38.2447
						0.2998	1834.44	36.6887		0.3228	1860.3	37.2061		0.3269	1933.48	38.6696
						0.3027	1855.67	37.1134		0.3258	1878.39	37.5678		0.3299	1954.04	39.0809
						0.3055	1869.18	37.3836		0.3288	1893.46	37.8692		0.333	1967.3	39.346
						0.3083	1883.93	37.6786		0.3318	1911.63	38.2326		0.336	1989.88	39.7976
						0.3111	1895.18	37.9036		0.3349	1929.81	38.5961		0.3391	2010.49	40.2098
						0.3139	1914.03	38.2806		0.3379	1952.01	39.0402		0.3422	2015.44	40.3088
						0.3167	1934.78	38.6955		0.3409	1966.37	39.3274		0.3452	2044	40.88
						0.3195	1953.18	39.0636		0.3439	1984.28	39.6855		0.3483	2061.88	41.2376
						0.3223	1969.63	39.3926		0.3469	2000.34	40.0068		0.3513	2085.97	41.7195
						0.3251	1990.35	39.8071		0.3499	2013.8	40.276		0.3544	2104.41	42.0881
						0.3279	2011.75	40.2349		0.353	2035.76	40.7152		0.3574	2116.53	42.3306
						0.3307	2029.63	40.5926		0.356	2053.12	41.0623		0.3605	2138.73	42.7745
						0.3335	2046.55	40.931		0.359	2073.63	41.4726		0.3635	2154.09	43.0818
						0.3363	2066.38	41.3276		0.362	2095.74	41.9148		0.3666	2178.65	43.573
						0.3391	2078.85	41.577		0.365	2109.6	42.192		0.3697	2192.39	43.8477
						0.3419	2100.74	42.0148		0.368	2124.95	42.499		0.3727	2214.32	44.2865
						0.3447	2115.1	42.302		0.3711	2146.45	42.9291		0.3758	2232.27	44.6454
						0.3475	2138.84	42.7768		0.3741	2157.57	43.1514		0.3788	2250.36	45.0073
						0.3503	2151.44	43.0288		0.3771	2179.67	43.5934		0.3819	2264.17	45.2834
						0.3531	2166.7	43.334		0.3801	2202.62	44.0523		0.3849	2288.97	45.7795
						0.3559	2190.36	43.8072		0.3831	2217.32	44.3463		0.388	2302.4	46.048
						0.3587	2204.58	44.0915		0.3861	2237.94	44.7588		0.391	2331.57	46.6315
						0.3615	2230.09	44.6018		0.3892	2255.3	45.1061		0.3941	2348.76	46.9751
						0.3643	2239.76	44.7952		0.3922	2272.76	45.4552		0.3971	2366.45	47.329
						0.3671	2263.82	45.2764		0.3952	2297.76	45.9552		0.4002	2379.2	47.584
						0.3699	2278.32	45.5665		0.3982	2306.36	46.1273		0.4033	2405.84	48.1168
						0.3727	2295.04	45.9008		0.4012	2332.96	46.6592		0.4063	2428.46	48.5693
						0.3755	2310.74	46.2147		0.4042	2341.56	46.8312		0.4094	2439.93	48.7985
						0.3783	2333.18	46.6637		0.4073	2366.06	47.3211		0.4124	2451.35	49.0271
						0.3811	2344.58	46.8916		0.4103	2381.1	47.622		0.4155	2470.08	49.4017
						0.3839	2367.84	47.3567		0.4133	2403.83	48.0766		0.4185	2497.12	49.9423
						0.3867	2382.99	47.6598		0.4163	2411.88	48.2376		0.4216	2520.84	50.4167
						0.3895	2398.11	47.9622		0.4193	2440.05	48.8011		0.4246	2532.49	50.6497
						0.3923	2421.44	48.4288		0.4223	2447.13	48.9425		0.4277	2551.35	51.0269
						0.3951	2440.5	48.8099		0.4254	2475.45	49.5089		0.4308	2570.78	51.4156
						0.3979	2454.64	49.0928		0.4284	2491.11	49.8221		0.4338	2594.76	51.8953
						0.4007	2480.32	49.6065		0.4314	2509.22	50.1845		0.4369	2614.38	52.2876
						0.4035	2483.36	49.6672		0.4344	2522.57	50.4514		0.4399	2626.86	52.5372
						0.4063	2508.96	50.1791		0.4374	2549.74	50.9948		0.443	2653.21	53.0642
						0.4091	2517.9	50.3581		0.4404	2566.67	51.3335		0.446	2663.36	53.2671
						0.4119	2553.37	51.0673		0.4435	2585.81	51.7163		0.4491	2689.76	53.7953
						0.4147	2560.77	51.2155		0.4465	2606.07	52.1214		0.4521	2710.29	54.2058
						0.4175	2584.91	51.6981		0.4495	2622.1	52.4419		0.4552	2727.74	54.5549
						0.4204	2598.75	51.975		0.4525	2635.21	52.7042		0.4582	2738.37	54.7673
						0.4232	2619.28	52.3856		0.4555	2661.64	53.2328		0.4613	2765.65	55.313
						0.426	2632.62	52.6525		0.4585	2674.39	53.4877		0.4644	2768.82	55.3765
						0.4288	2655.98	53.1196		0.4616	2691.16	53.8232		0.4674	2801.16	56.0231
						0.4316	2668.97	53.3794		0.4646	2712.29	54.2459		0.4705	2814.72	56.2943
						0.4344	2685.85	53.7169		0.4676	2725.97	54.5194		0.4735	2836.72	56.7345
						0.4372	2706.94	54.1387		0.4706	2748.75	54.975		0.4766	2850.57	57.0114
						0.44	2721.62	54.4324		0.4736	2762.73	55.2545		0.4796	2871.19	57.4237
						0.4428	2747.31	54.9463		0.4766	2784.48	55.6895		0.4827	2893.46	57.8692
						0.4456	2765.1	55.302		0.4797	2802.09	56.0417		0.4857	2910.89	58.2179
						0.4484	2777.61	55.5523		0.4827	2818.89	56.3778		0.4888	2927.8	58.5561
						0.4512	2794.11	55.8821		0.4857	2839.18	56.7836		0.4919	2948.78	58.9755
						0.454	2815.28	56.3056		0.4887	2853.47	57.0695		0.4949	2968.56	59.3712
						0.4568	2827.25	56.545		0.4917	2869.42	57.3883		0.498	2987.82	59.7564
						0.4596	2846.12	56.9224		0.4947	2897.49	57.9498		0.501	3004.16	60.0832
						0.4624	2869.55	57.391		0.4978	2916.85	58.337		0.5041	3028.96	60.5792
						0.4652	2887.22	57.7443		0.5008	2934.37	58.6873		0.5071	3046.7	60.934
						0.468	2904.49	58.0898		0.5038	2946.53	58.9305		0.5102	3059.46	61.1891
						0.4708	2921.41	58.4281		0.5068	2961.26	59.2251		0.5132	3086.27	61.7255
						0.4736	2943.57	58.8713		0.5098	2985.36	59.7072		0.5163	3098.6	61.972
						0.4764	2958.17	59.1634		0.5128	3004.39	60.0878		0.5193	3114.85	62.2971
						0.4792	2976.18	59.5236		0.5159	3023.07	60.4614		0.5224	3138.61	62.7722
						0.482	2995.56	59.9112		0.5189	3039.43	60.7886		0.5255	3153.24	63.0648
						0.4848	3011.31	60.2262		0.5219	3057.06	61.1412		0.5285	3178.62	63.5725
						0.4876	3031.23	60.6245		0.5249	3073.94	61.4787		0.5316	3198.47	63.9695
						0.4904	3050.08	61.0016		0.5279	3094.37	61.8875		0.5346	3210.14	64.2028
						0.4932	3061.92	61.2384		0.5309	3111.23	62.2247		0.5377	3237.23	64.7446
						0.496	3089.05	61.781		0.534	3128.11	62.5623		0.5407	3260.41	65.2081
						0.4988	3102.58	62.0516		0.537	3146.04	62.9208		0.5438	3269.85	65.397
						0.5016	3125.1	62.502		0.54	3166.93	63.3386		0.5468	3293.36	65.8672
						0.5044	3137.26	62.7452		0.543	3183.81	63.6761		0.5499	3307.09	66.1419
						0.5072	3154.29	63.0858		0.546	3208.3	64.166		0.5529	3331.48	66.6296
						0.51	3170.54	63.4108		0.549	3221.64	64.4328		0.556	3349.14	66.9829
						0.5128	3187.98	63.7595		0.5521	3233.64	64.6729		0.5591	3373.54	67.4708
						0.5156	3217.47	64.3494		0.5551	3254.13	65.0827		0.5621	3385.03	67.7006
						0.5184	3224.17	64.4834		0.5581	3279.51	65.5902		0.5652	3417.79	68.3558
						0.5212	3251.07	65.0213		0.5611	3288.58	65.7716		0.5682	3428.26	68.5651
						0.524	3263.65	65.273		0.5641	3311.32	66.2264		0.5713	3448.45	68.969
						0.5268	3283.99	65.6799		0.5672	3331.3	66.6261		0.5743	3462.21	69.2443
						0.5296	3293.3	65.8661		0.5702	3351.1	67.0219		0.5774	3475.27	69.5054
						0.5324	3318.17	66.3634		0.5732	3371.47	67.4294		0.5804	3504.95	70.099
						0.5352	3331.38	66.6276		0.5762	3385.84	67.7168		0.5835	3523.32	70.4664
						0.538	3352.56	67.0511		0.5792	3407.2	68.1439		0.5866	3543	70.86
						0.5409	3367.78	67.3556		0.5822	3421.5	68.43		0.5896	3557.55	71.1509
						0.5437	3386.9	67.738		0.5853	3441.72	68.8344		0.5927	3575.13	71.5026
						0.5465	3410.01	68.2002		0.5883	3464.02	69.2803		0.5957	3596.38	71.9276
						0.5493	3423.5	68.47		0.5913	3469.87	69.3973		0.5988	3621.83	72.4366
						0.5521	3446.51	68.9302		0.5943	3499.69	69.9937		0.6018	3638.59	72.7717
						0.5549	3465.56	69.3111		0.5973	3514.93	70.2986		0.6049	3652.03	73.0406
						0.5577	3482.54	69.6508		0.6003	3530.83	70.6166		0.6079	3677.12	73.5424
						0.5605	3496.53	69.9305		0.6034	3550.91	71.0183		0.611	3686.65	73.733
						0.5633	3512.94	70.2588		0.6064	3572.61	71.4521		0.614	3710.1	74.202
						0.5661	3534.54	70.6908		0.6094	3589.08	71.7816		0.6171	3733.15	74.6629
						0.5689	3556.09	71.1219		0.6124	3604.55	72.0911		0.6202	3745.13	74.9026
						0.5717	3570.38	71.4076		0.6154	3626.15	72.5231		0.6232	3765.22	75.3045
						0.5745	3592.66	71.8531		0.6184	3645.11	72.9021		0.6263	3788.47	75.7694
						0.5773	3609.82	72.1965		0.6215	3661.83	73.2365		0.6293	3793.81	75.8762
						0.5801	3631.96	72.6391		0.6245	3673.1	73.462		0.6324	3827.72	76.5543
						0.5829	3643.14	72.8629		0.6275	3702.6	74.052		0.6354	3839.3	76.786
						0.5857	3661.52	73.2304		0.6305	3717.99	74.3598		0.6385	3865.12	77.3024
						0.5885	3678.91	73.5782		0.6335	3737.34	74.7468		0.6415	3878.45	77.569
						0.5913	3690.85	73.817		0.6365	3752.25	75.045		0.6446	3895.56	77.9112
						0.5941	3706.53	74.1305		0.6396	3769.75	75.3951		0.6477	3923.67	78.4734
						0.5969	3732.51	74.6502		0.6426	3784.6	75.692		0.6507	3936.13	78.7227
						0.5997	3756.67	75.1334		0.6456	3808.14	76.1627		0.6538	3959.28	79.1856
						0.6025	3768.29	75.3659		0.6486	3823.42	76.4683		0.6568	3971.9	79.438
						0.6053	3784	75.6799		0.6516	3840.21	76.8042		0.6599	3998.79	79.9759
						0.6081	3811.57	76.2314		0.6546	3864.3	77.286		0.6629	4007.56	80.1512
						0.6109	3821.23	76.4246		0.6577	3876.86	77.5372		0.666	4033.06	80.6612
						0.6137	3846.23	76.9245		0.6607	3899.95	77.999		0.669	4046.11	80.9222
						0.6165	3857.97	77.1594		0.6637	3913.16	78.2633		0.6721	4072.17	81.4433
						0.6193	3880.57	77.6114		0.6667	3931.52	78.6305		0.6751	4090.57	81.8114
						0.6221	3893.23	77.8647		0.6697	3953.08	79.0616		0.6782	4107.52	82.1505
						0.6249	3916.66	78.3332		0.6727	3966.66	79.3333		0.6813	4135.88	82.7175
						0.6277	3935.01	78.7003		0.6758	3989.89	79.7977		0.6843	4150.55	83.011
						0.6305	3950.95	79.019		0.6788	4009.82	80.1964		0.6874	4167.6	83.3521
						0.6333	3971.46	79.4293		0.6818	4025.41	80.5081		0.6904	4185.03	83.7006
						0.6361	3985.56	79.7111		0.6848	4045.79	80.9158		0.6935	4200.61	84.0122
						0.6389	4007.72	80.1544		0.6878	4061.87	81.2373		0.6965	4225.16	84.5033
						0.6417	4025.44	80.5089		0.6908	4076.53	81.5306		0.6996	4244.34	84.8867
						0.6445	4045.14	80.9028		0.6939	4103.54	82.0708		0.7026	4260.94	85.2187
						0.6473	4051.62	81.0323		0.6969	4113.5	82.2699		0.7057	4278.4	85.5681
						0.6501	4086.77	81.7353		0.6999	4135.14	82.7027		0.7088	4301.94	86.0389
						0.6529	4102.42	82.0484		0.7029	4157.17	83.1434		0.7118	4320.69	86.4139
						0.6557	4113.81	82.2762		0.7059	4175	83.5		0.7149	4338.3	86.766
						0.6585	4131.84	82.6367		0.7089	4193.31	83.8663		0.7179	4356.31	87.1261
						0.6614	4158.55	83.1711		0.712	4211.91	84.2381		0.721	4379.09	87.5818
						0.6642	4164.26	83.2852		0.715	4226.66	84.5331		0.724	4401.28	88.0256
						0.667	4195.69	83.9139		0.718	4244.53	84.8906		0.7271	4415.73	88.3145
						0.6698	4206.28	84.1255		0.721	4260.18	85.2036		0.7301	4430.41	88.6082
						0.6726	4226.7	84.534		0.724	4280.57	85.6115		0.7332	4453.27	89.0655
						0.6754	4235.4	84.7079		0.727	4299.71	85.9943		0.7362	4474.35	89.4869
						0.6782	4249.85	84.997		0.7301	4320.01	86.4002		0.7393	4489.91	89.7982
						0.681	4276.49	85.5298		0.7331	4342.55	86.851		0.7424	4510.72	90.2144
						0.6838	4295.55	85.9111		0.7361	4360.01	87.2001		0.7454	4524.7	90.494
						0.6866	4314.18	86.2837		0.7391	4370.23	87.4045		0.7485	4546.19	90.9238
						0.6894	4324.16	86.4832		0.7421	4391.56	87.8313		0.7515	4576.07	91.5213
						0.6922	4347.95	86.9591		0.7451	4404.13	88.0826		0.7546	4584.85	91.6971
						0.695	4362.57	87.2514		0.7482	4427.71	88.5541		0.7576	4599.93	91.9985
						0.6978	4376.59	87.5318		0.7512	4446.74	88.9348		0.7607	4625.78	92.5156
						0.7006	4399.77	87.9954		0.7542	4472.81	89.4562		0.7637	4642.22	92.8444
						0.7034	4416.98	88.3395		0.7572	4485.36	89.7072		0.7668	4662.34	93.2468
						0.7062	4447.4	88.948		0.7602	4499.8	89.9959		0.7699	4677.13	93.5427
						0.709	4460.69	89.2138		0.7632	4519.47	90.3894		0.7729	4696.02	93.9204
						0.7118	4466.86	89.3372		0.7663	4547.88	90.9576		0.776	4714.66	94.2932
						0.7146	4487.49	89.7498		0.7693	4555.22	91.1044		0.779	4734.34	94.6867
						0.7174	4509.32	90.1865		0.7723	4572.13	91.4425		0.7821	4756.1	95.1221
						0.7202	4531.35	90.6271		0.7753	4595.3	91.9059		0.7851	4770.08	95.4017
						0.723	4537.94	90.7588		0.7783	4608.83	92.1765		0.7882	4799.03	95.9806
						0.7258	4559.46	91.1893		0.7813	4632.81	92.6563		0.7912	4811.22	96.2244
						0.7286	4585.41	91.7082		0.7844	4651.27	93.0254		0.7943	4827.99	96.5598
						0.7314	4593.7	91.874		0.7874	4669.88	93.3976		0.7973	4851.32	97.0264
						0.7342	4616.19	92.3239		0.7904	4687.93	93.7586		0.8004	4868.72	97.3744
						0.737	4636.13	92.7226		0.7934	4704.41	94.0882		0.8035	4886.42	97.7284
						0.7398	4654.45	93.089		0.7964	4717.24	94.3448		0.8065	4911.04	98.2208
						0.7426	4667.33	93.3467		0.7994	4737.18	94.7436		0.8096	4928.15	98.5631
						0.7454	4690.28	93.8056		0.8025	4760.64	95.2128		0.8126	4941.15	98.8231
						0.7482	4703.79	94.0758		0.8055	4775.92	95.5183		0.8157	4966.6	99.3321
						0.751	4732.49	94.6498		0.8085	4790.58	95.8116		0.8187	4976.82	99.5364
						0.7538	4741.55	94.831		0.8115	4804.76	96.0952		0.8218	5004.24	100.085
						0.7566	4757.71	95.1542		0.8145	4831.7	96.634		0.8248	5019.47	100.389
						0.7594	4773.31	95.4663		0.8175	4855.91	97.1181		0.8279	5029.42	100.588
						0.7622	4794.53	95.8907		0.8206	4873.84	97.4769		0.831	5061.07	101.221
						0.765	4815.99	96.3197		0.8236	4892.82	97.8563		0.834	5073.37	101.467
						0.7678	4834.89	96.6978		0.8266	4897.42	97.9484		0.8371	5097.97	101.959
						0.7706	4849.1	96.9821		0.8296	4924.45	98.4889		0.8401	5117.05	102.341
						0.7734	4871.9	97.438		0.8326	4937.38	98.7475		0.8432	5137.3	102.746
						0.7762	4881.72	97.6344		0.8356	4956.88	99.1376		0.8462	5158.95	103.179
						0.779	4906.93	98.1386		0.8387	4974.16	99.4831		0.8493	5182.06	103.641
						0.7819	4925.26	98.5052		0.8417	4990.31	99.8061		0.8523	5193.48	103.87
						0.7847	4940.64	98.8128		0.8447	5003.09	100.062		0.8554	5202.42	104.048
						0.7875	4953.29	99.0658		0.8477	5037.44	100.749		0.8584	5233.98	104.68
						0.7903	4981.09	99.6218		0.8507	5046.84	100.937		0.8615	5251.34	105.027
						0.7931	4994.5	99.89		0.8537	5065.4	101.308		0.8646	5264.04	105.281
						0.7959	5009.82	100.197		0.8568	5086.9	101.738		0.8676	5287.38	105.748
						0.7987	5032.85	100.657		0.8598	5106.1	102.122		0.8707	5312.98	106.26
						0.8015	5046.35	100.927		0.8628	5125.64	102.513		0.8737	5324.41	106.488
						0.8043	5067.72	101.354		0.8658	5136.51	102.73		0.8768	5345.61	106.912
						0.8071	5078.19	101.564		0.8688	5160.31	103.206		0.8798	5371.08	107.421
						0.8099	5100.03	102.001		0.8718	5182.85	103.657		0.8829	5379.42	107.588
						0.8127	5120.82	102.416		0.8749	5191.56	103.831		0.8859	5399.93	107.999
						0.8155	5140.65	102.813		0.8779	5216.58	104.332		0.889	5419.44	108.389
						0.8183	5157.65	103.153		0.8809	5234.86	104.697		0.8921	5435.51	108.71
						0.8211	5174.45	103.489		0.8839	5251.35	105.027		0.8951	5457.04	109.141
						0.8239	5191.57	103.831		0.8869	5263.22	105.264		0.8982	5473.39	109.468
						0.8267	5205.98	104.12		0.8899	5287.38	105.748		0.9012	5499.4	109.988
						0.8295	5224.57	104.491		0.893	5297.81	105.956		0.9043	5510.68	110.214
						0.8323	5243.31	104.866		0.896	5323.36	106.467		0.9073	5536.34	110.727
						0.8351	5261.23	105.225		0.899	5335.79	106.716		0.9104	5559.58	111.192
						0.8379	5277.4	105.548		0.902	5353.12	107.062		0.9134	5569.84	111.397
						0.8407	5295.43	105.909		0.905	5371.79	107.436		0.9165	5593.33	111.867
						0.8435	5321.13	106.422		0.908	5389.07	107.781		0.9195	5607.09	112.142
						0.8463	5334.96	106.699		0.9111	5413.22	108.264		0.9226	5625.14	112.503
						0.8491	5348.12	106.962		0.9141	5429.45	108.589		0.9257	5636.41	112.728
						0.8519	5375.73	107.515		0.9171	5449.98	109		0.9287	5667.95	113.359
						0.8547	5385.85	107.717		0.9201	5471.3	109.426		0.9318	5690.99	113.82
						0.8575	5402.42	108.048		0.9231	5483.06	109.661		0.9348	5699.46	113.989
						0.8603	5422.91	108.458		0.9261	5503.6	110.072		0.9379	5727.92	114.558
						0.8631	5444.95	108.899		0.9292	5527.08	110.541		0.9409	5739.32	114.786
						0.8659	5461.01	109.22		0.9322	5540.75	110.815		0.944	5758.76	115.175
						0.8687	5478.18	109.564		0.9352	5559.1	111.182		0.947	5774.89	115.498
						0.8715	5498.08	109.962		0.9382	5569.93	111.399		0.9501	5798.59	115.972
						0.8743	5519.2	110.384		0.9412	5601.02	112.02		0.9532	5818.92	116.378
						0.8771	5533.23	110.665		0.9442	5612.08	112.242		0.9562	5839.14	116.783
						0.8799	5546.23	110.925		0.9473	5634.74	112.695		0.9593	5847.69	116.954
						0.8827	5565.22	111.304		0.9503	5649.54	112.991		0.9623	5885	117.7
						0.8855	5585.64	111.713		0.9533	5675.45	113.509		0.9654	5889.28	117.786
						0.8883	5606.89	112.138		0.9563	5687.87	113.757		0.9684	5911.65	118.233
						0.8911	5621.92	112.439		0.9593	5697.54	113.951		0.9715	5931.42	118.629
						0.8939	5632.89	112.658		0.9623	5720.82	114.416		0.9745	5951.07	119.021
						0.8967	5657.61	113.152		0.9654	5750.3	115.006		0.9776	5962.84	119.257
						0.8995	5673.76	113.475		0.9684	5755.07	115.101		0.9806	5994.95	119.899
						0.9024	5694	113.88		0.9714	5771.82	115.436		0.9837	6006.97	120.139
						0.9052	5707.25	114.145		0.9744	5794.04	115.881		0.9868	6032.9	120.658
						0.908	5739.68	114.793		0.9774	5815.89	116.318		0.9898	6050.44	121.009
						0.9108	5750.83	115.017		0.9804	5831.81	116.636		0.9929	6066.94	121.339
						0.9136	5770.81	115.416		0.9835	5846.05	116.921		0.9959	6075.28	121.506
						0.9164	5780.72	115.614		0.9865	5865.78	117.316		0.999	6101.23	122.025
						0.9192	5801.07	116.021		0.9895	5887.74	117.755		1.002	6121.46	122.429
						0.922	5818.84	116.377		0.9925	5909.18	118.184		1.0051	6138.5	122.77
						0.9248	5839.59	116.792		0.9955	5919.52	118.39		1.0081	6161.81	123.236
						0.9276	5858.37	117.167		0.9985	5943.15	118.863		1.0112	6180.38	123.608
						0.9304	5871.17	117.423		1.0016	5960.21	119.204		1.0143	6189.55	123.791
						0.9332	5887.36	117.747		1.0046	5977.29	119.546		1.0173	6215.71	124.314
						0.936	5904.22	118.084		1.0076	5994.9	119.898		1.0204	6233.04	124.661
						0.9388	5922.5	118.45		1.0106	6008.99	120.18		1.0234	6249.46	124.989
						0.9416	5949.65	118.993		1.0136	6029.77	120.595		1.0265	6267.78	125.356
						0.9444	5962.14	119.243		1.0166	6048.34	120.967		1.0295	6284.01	125.68
						0.9472	5979.07	119.582		1.0197	6067.12	121.342		1.0326	6305.41	126.108
						0.95	6000.27	120.005		1.0227	6086.04	121.721		1.0356	6329.57	126.591
						0.9528	6022.07	120.441		1.0257	6108.78	122.176		1.0387	6351.58	127.032
						0.9556	6037.03	120.741		1.0287	6123.46	122.469		1.0417	6364.36	127.287
						0.9584	6053.44	121.069		1.0317	6142.57	122.851		1.0448	6380.09	127.602
						0.9612	6069.26	121.385		1.0347	6155.3	123.106		1.0479	6396.17	127.923
						0.964	6084.84	121.697		1.0378	6179.55	123.591		1.0509	6423.53	128.471
						0.9668	6109.75	122.195		1.0408	6195.69	123.914		1.054	6447.69	128.954
						0.9696	6126.86	122.537		1.0438	6211.41	124.228		1.057	6459.85	129.197
						0.9724	6145.84	122.917		1.0468	6229.57	124.591		1.0601	6473.68	129.474
						0.9752	6158.82	123.176		1.0498	6246.58	124.932		1.0631	6491.4	129.828
						0.978	6170.05	123.401		1.0528	6261.42	125.228		1.0662	6520.94	130.419
						0.9808	6193.19	123.864		1.0559	6285.4	125.708		1.0692	6526.72	130.534
						0.9836	6213.27	124.265		1.0589	6312.2	126.244		1.0723	6556.3	131.126
						0.9864	6234.18	124.684		1.0619	6327.01	126.54		1.0753	6568.94	131.379
						0.9892	6256.31	125.126		1.0649	6338.07	126.761		1.0784	6589.12	131.782
						0.992	6265.97	125.319		1.0679	6356.8	127.136		1.0815	6616.02	132.32
						0.9948	6285.38	125.708		1.0709	6372.93	127.459		1.0845	6623.53	132.47
						0.9976	6306.84	126.137		1.074	6401.81	128.036		1.0876	6644	132.88
						1.0004	6315.86	126.317		1.077	6415.32	128.306		1.0906	6663.26	133.265
						1.0032	6342.87	126.857		1.08	6432.52	128.65		1.0937	6679.31	133.586
						1.006	6360.06	127.201		1.083	6447.19	128.944		1.0967	6699.9	133.998
						1.0088	6371.52	127.43		1.086	6462.16	129.243		1.0998	6727.24	134.545
						1.0116	6390.62	127.812		1.089	6487.26	129.745		1.1028	6748.26	134.965
						1.0144	6412.89	128.258		1.0921	6500.79	130.016		1.1059	6764.81	135.296
						1.0172	6428.45	128.569		1.0951	6515.8	130.316		1.109	6785.07	135.701
						1.0201	6440.81	128.816		1.0981	6534.87	130.697		1.112	6794.31	135.886
						1.0229	6461.89	129.238		1.1011	6557.98	131.16		1.1151	6817.69	136.354
						1.0257	6476.47	129.53		1.1041	6574.85	131.497		1.1181	6837.91	136.758
						1.0285	6498.56	129.971		1.1071	6601.49	132.03		1.1212	6851.08	137.022
						1.0313	6517.53	130.351		1.1102	6610.3	132.206		1.1242	6876.48	137.53
						1.0341	6544.73	130.894		1.1132	6629.19	132.584		1.1273	6895.73	137.915
						1.0369	6549.89	130.998		1.1162	6645.4	132.908		1.1303	6914.49	138.29
						1.0397	6573.91	131.478		1.1192	6671.46	133.429		1.1334	6922.11	138.442
						1.0425	6586.51	131.73		1.1222	6681.41	133.628		1.1364	6951.22	139.024
						1.0453	6605.19	132.104		1.1253	6699.38	133.988		1.1395	6968.44	139.369
						1.0481	6624.44	132.489		1.1283	6730.47	134.609		1.1426	6993.64	139.873
						1.0509	6640.14	132.803		1.1313	6738.81	134.776		1.1456	7005.16	140.103
						1.0537	6658.63	133.173		1.1343	6757.18	135.144		1.1487	7027.13	140.542
						1.0565	6679.8	133.596		1.1373	6773.45	135.469		1.1517	7044.43	140.889
						1.0593	6700.09	134.002		1.1403	6796.77	135.935		1.1548	7057.93	141.159
						1.0621	6717.47	134.349		1.1434	6806.36	136.127		1.1578	7085.42	141.708
						1.0649	6731.85	134.637		1.1464	6835.73	136.715		1.1609	7101.19	142.024
						1.0677	6756.47	135.129		1.1494	6847.05	136.941		1.1639	7120.96	142.419
						1.0705	6763.87	135.277		1.1524	6870.94	137.419		1.167	7135.64	142.713
						1.0733	6786.6	135.732		1.1554	6886.73	137.734		1.1701	7154.72	143.095
						1.0761	6802.97	136.059		1.1584	6897.69	137.954		1.1731	7174.78	143.496
						1.0789	6816.52	136.331		1.1615	6920.52	138.41		1.1762	7191.91	143.838
						1.0817	6839.76	136.795		1.1645	6937.72	138.755		1.1792	7213.54	144.271
						1.0845	6860.44	137.209		1.1675	6960.72	139.214		1.1823	7224.28	144.486
						1.0873	6872.83	137.457		1.1705	6970.85	139.417		1.1853	7247.03	144.941
						1.0901	6881.14	137.623		1.1735	6998.11	139.962		1.1884	7269.87	145.397
						1.0929	6911.9	138.238		1.1765	7015.14	140.303		1.1914	7287.22	145.744
						1.0957	6930.07	138.601		1.1796	7026.29	140.526		1.1945	7314.32	146.286
						1.0985	6948.03	138.961		1.1826	7046.68	140.934		1.1975	7330.84	146.617
						1.1013	6960.14	139.203		1.1856	7066.82	141.337		1.2006	7348.19	146.964
						1.1041	6991.58	139.832		1.1886	7084.42	141.688		1.2037	7364.8	147.296
						1.1069	7004.07	140.081		1.1916	7100.14	142.003		1.2067	7375.38	147.508
						1.1097	7016.02	140.32		1.1946	7118.31	142.366		1.2098	7399.35	147.987
						1.1125	7039.89	140.798		1.1977	7141.59	142.832		1.2128	7422.9	148.458
						1.1153	7048.53	140.97		1.2007	7153.85	143.077		1.2159	7436.42	148.728
						1.1181	7072.95	141.459		1.2037	7173.7	143.474		1.2189	7460.64	149.213
						1.1209	7090.47	141.809		1.2067	7192.86	143.857		1.222	7478.85	149.577
						1.1237	7101.27	142.025		1.2097	7207.09	144.142		1.225	7495.99	149.92
						1.1265	7125.13	142.503		1.2127	7231.44	144.629		1.2281	7514.1	150.282
						1.1293	7142.63	142.853		1.2158	7250.24	145.005		1.2312	7538.9	150.778
						1.1321	7158.27	143.165		1.2188	7263.63	145.273		1.2342	7544.9	150.898
						1.1349	7171.6	143.432		1.2218	7283.91	145.678		1.2373	7569.08	151.382
						1.1377	7193.22	143.864		1.2248	7294.65	145.893		1.2403	7597.8	151.956
						1.1406	7208.33	144.167		1.2278	7321.05	146.421		1.2434	7613.45	152.269
						1.1434	7229.62	144.592		1.2308	7341.3	146.826		1.2464	7631.39	152.628
						1.1462	7251.82	145.036		1.2339	7347.05	146.941		1.2495	7651.77	153.036
						1.149	7270.02	145.4		1.2369	7377.49	147.55		1.2525	7671.41	153.428
						1.1518	7291.18	145.824		1.2399	7392.48	147.85		1.2556	7680.34	153.607
						1.1546	7298.69	145.974		1.2429	7406.84	148.137		1.2586	7693.78	153.876
						1.1574	7319.75	146.395		1.2459	7428.26	148.565		1.2617	7722.92	154.458
						1.1602	7340.92	146.818		1.2489	7443.76	148.875		1.2648	7737.09	154.742
						1.163	7349.72	146.994		1.252	7466.47	149.329		1.2678	7764.08	155.282
						1.1658	7370.64	147.413		1.255	7483.97	149.679		1.2709	7785.72	155.714
						1.1686	7390.21	147.804		1.258	7499.42	149.988		1.2739	7797.34	155.947
						1.1714	7414.83	148.297		1.261	7514.02	150.28		1.277	7813.91	156.278
						1.1742	7424.29	148.486		1.264	7536.98	150.739		1.28	7836.42	156.728
						1.177	7440.15	148.803		1.267	7556.55	151.131		1.2831	7855.2	157.104
						1.1798	7466.31	149.326		1.2701	7569.58	151.392		1.2861	7877.72	157.554
						1.1826	7481.75	149.635		1.2731	7590.51	151.81		1.2892	7893.69	157.874
						1.1854	7499.19	149.984		1.2761	7610.08	152.202		1.2923	7911.58	158.232
						1.1882	7512.87	150.257		1.2791	7625.49	152.51		1.2953	7923.87	158.477
						1.191	7534.36	150.687		1.2821	7647.3	152.946		1.2984	7947.01	158.94
						1.1938	7548.9	150.978		1.2851	7660.21	153.204		1.3014	7974.58	159.492
						1.1966	7573.22	151.464		1.2882	7683.93	153.679		1.3045	7993.75	159.875
						1.1994	7587.18	151.744		1.2912	7699.83	153.996		1.3075	8014.53	160.291
						1.2022	7547.91	150.958		1.2942	7658.56	153.171		1.3106	7968.69	159.374
						1.205	7490.91	149.818		1.2972	7626.65	152.533		1.3136	7942.58	158.851
						1.2078	7460.78	149.216		1.3002	7585.28	151.706		1.3167	7912.25	158.245
						1.2106	7413.28	148.266		1.3032	7553.04	151.061		1.3197	7883.54	157.671
						1.2134	7376.12	147.522		1.3063	7511.55	150.231		1.3228	7843.79	156.876
						1.2162	7332.49	146.65		1.3093	7476.01	149.52		1.3259	7823.45	156.469
						1.219	7288.15	145.763		1.3123	7445.52	148.911		1.3289	7800.66	156.013
						1.2218	7249.41	144.988		1.3153	7414.9	148.298		1.332	7763.84	155.277
						1.2246	7213.4	144.268		1.3183	7373.86	147.477		1.335	7740.23	154.805
						1.2274	7173.13	143.463		1.3213	7350.65	147.013		1.3381	7710.26	154.205
						1.2302	7127.14	142.543		1.3244	7310.19	146.204		1.3411	7686.04	153.721
						1.233	7097.91	141.958		1.3274	7271.36	145.427		1.3442	7660.59	153.212
						1.2358	7056.25	141.125		1.3304	7244.78	144.896		1.3472	7634.59	152.692
						1.2386	7022.22	140.444		1.3334	7208.95	144.179		1.3503	7604.99	152.1
						1.2414	6980.02	139.601		1.3364	7182.92	143.658		1.3534	7579.83	151.597
						1.2442	6948.89	138.978		1.3394	7152.39	143.048		1.3564	7557.62	151.152
						1.247	6908.6	138.172		1.3425	7117.96	142.359		1.3595	7528.26	150.565
						1.2498	6879.1	137.582		1.3455	7085.92	141.719		1.3625	7501.23	150.025
						1.2526	6841.48	136.83		1.3485	7061.48	141.23		1.3656	7475.96	149.519
						1.2554	6803.78	136.076		1.3515	7025.31	140.506		1.3686	7442.22	148.845
						1.2582	6771.45	135.429		1.3545	7000.22	140.004		1.3717	7429.45	148.589
						1.2611	6744.75	134.895		1.3575	6974.76	139.495		1.3747	7407.92	148.158
						1.2639	6700.86	134.017		1.3606	6940.77	138.815		1.3778	7384.75	147.695
						1.2667	6675.06	133.501		1.3636	6915.66	138.313		1.3808	7359.18	147.184
						1.2695	6638.85	132.777		1.3666	6883.9	137.678		1.3839	7338.66	146.773
						1.2723	6611.23	132.225		1.3696	6859.65	137.193		1.387	7312.69	146.254
						1.2751	6574.47	131.489		1.3726	6838.48	136.77		1.39	7295.53	145.911
						1.2779	6546.37	130.927		1.3756	6806.75	136.135		1.3931	7270.82	145.417
						1.2807	6508.54	130.171		1.3787	6782.32	135.646		1.3961	7248.48	144.97
						1.2835	6495.01	129.9		1.3817	6760.77	135.215		1.3992	7223.83	144.477
						1.2863	6452.5	129.05		1.3847	6728.12	134.562		1.4022	7210.15	144.203
						1.2891	6422.99	128.46		1.3877	6701.74	134.035		1.4053	7188.18	143.763
						1.2919	6403.59	128.072		1.3907	6680.19	133.604		1.4083	7166.5	143.33
						1.2947	6362.01	127.24		1.3937	6654.23	133.085		1.4114	7137	142.74
						1.2975	6340.92	126.818		1.3968	6632.36	132.647		1.4145	7124.05	142.481
						1.3003	6315.5	126.31		1.3998	6609.07	132.181		1.4175	7113.98	142.28
						1.3031	6286.84	125.737		1.4028	6583.06	131.661		1.4206	7077.13	141.543
						1.3059	6258.41	125.168		1.4058	6564	131.28		1.4236	7072.5	141.45
						1.3087	6238.49	124.77		1.4088	6543.36	130.867		1.4267	7047.95	140.959
						1.3115	6208.4	124.168		1.4118	6513.86	130.277		1.4297	7036.28	140.726
						1.3143	6180.01	123.6		1.4149	6493.43	129.869		1.4328	7013.1	140.262
						1.3171	6154.7	123.094		1.4179	6471.9	129.438		1.4358	6999.7	139.994
						1.3199	6125.77	122.515		1.4209	6458.1	129.162		1.4389	6978.69	139.574
						1.3227	6105.13	122.103		1.4239	6423.82	128.476		1.4419	6961.74	139.235
						1.3255	6077.75	121.555		1.4269	6401.04	128.021		1.445	6949.39	138.988
						1.3283	6057.07	121.141		1.4299	6382.64	127.653		1.4481	6918.51	138.37
						1.3311	6036.05	120.721		1.433	6365.43	127.308		1.4511	6907.1	138.142
						1.3339	5998.67	119.973		1.436	6349.37	126.987		1.4542	6889.39	137.788
						1.3367	5984.85	119.697		1.439	6327.45	126.549		1.4572	6871.81	137.436
						1.3395	5957.6	119.152		1.442	6310.02	126.2		1.4603	6852.93	137.059
						1.3423	5932.94	118.659		1.445	6286.18	125.724		1.4633	6839.05	136.781
						1.3451	5912.03	118.241		1.448	6263.3	125.266		1.4664	6830.91	136.618
						1.3479	5899.84	117.997		1.4511	6246.76	124.935		1.4694	6812.79	136.256
						1.3507	5867.39	117.348		1.4541	6226.58	124.532		1.4725	6785.38	135.708
						1.3535	5844.76	116.895		1.4571	6204.55	124.091		1.4756	6778.78	135.576
						1.3563	5817.35	116.347		1.4601	6190.74	123.815		1.4786	6767.62	135.352
						1.3591	5807.53	116.15		1.4631	6173.13	123.463		1.4817	6749.63	134.993
						1.3619	5781.6	115.632		1.4661	6148.53	122.971		1.4847	6742.6	134.852
						1.3647	5753.3	115.066		1.4692	6130.07	122.602		1.4878	6718.24	134.365
						1.3675	5742.72	114.854		1.4722	6116	122.32		1.4908	6705.99	134.12
						1.3703	5722.72	114.454		1.4752	6095.26	121.905		1.4939	6692.52	133.85
						1.3731	5697.49	113.95		1.4782	6083.21	121.664		1.4969	6672.42	133.448
						1.3759	5681.61	113.632		1.4812	6066.22	121.325		1.5	6667.59	133.352
